# Supplementary material for: Synthesis and Biological Evaluation of Novel Cationic Rhenium and Technetium-99m Complexes Bearing Quinazoline Derivative for Epidermal Growth Factor Receptor Targeting
Source: Pharmaceutics. 2024 Sep 16;16(9):1213. doi: 10.3390/pharmaceutics16091213 (PMC11434983; doi:10.3390/pharmaceutics16091213)
Supplement: Supplementary file 1 [file pharmaceutics-16-01213-s001.zip]

Archive with 1 entries (1 files):
- pharmaceutics-3150532-supplementary.pdf
